# Supplementary material for: Carcinoid Syndrome and Hyperinsulinemic Hypoglycemia Associated with Neuroendocrine Neoplasms: A Critical Review on Clinical and Pharmacological Management
Source: Pharmaceuticals (Basel). 2021 Jun 4;14(6):539. doi: 10.3390/ph14060539 (PMC8228616; doi:10.3390/ph14060539)
Supplement: Supplementary file 1 [file pharmaceuticals-14-00539-s001.zip]

Archive with 1 entries (1 files):
- pharmaceuticals-1207548-supplementary.pdf
